# Supplementary material for: Group-Based Trajectory Modeling of N-Terminal Pro-Brain Natriuretic Peptide Levels in Pulmonary Artery Hypertension Associated with Connective Tissue Disease
Source: Healthcare (Basel). 2024 Aug 16;12(16):1633. doi: 10.3390/healthcare12161633 (PMC11354151; doi:10.3390/healthcare12161633)
Supplement: Supplementary file 1 [file healthcare-12-01633-s001.zip]

Archive with 3 entries (3 files):
- Figure S1.pdf
- Table S2.pdf
- Table S1.pdf
